# Supplementary material for: Synthesis of Pyrimidine Conjugates with 4-(6-Amino-hexanoyl)-7,8-difluoro-3,4-dihydro-3-methyl-2H-[1,4]benzoxazine and Evaluation of Their Antiviral Activity
Source: Molecules. 2022 Jun 30;27(13):4236. doi: 10.3390/molecules27134236 (PMC9268552; doi:10.3390/molecules27134236)
Supplement: Supplementary file 1 [file molecules-27-04236-s001.zip]

Archive with 1 entries (1 files):
- molecules-1794252-supplementary.pdf
